# Supplementary material for: Rapid Identification of Lineage and Drug Resistance in Clinical Samples of Mycobacterium tuberculosis
Source: Microorganisms. 2023 May 31;11(6):1467. doi: 10.3390/microorganisms11061467 (PMC10303844; doi:10.3390/microorganisms11061467)
Supplement: Supplementary file 1 [file microorganisms-11-01467-s001.zip]

Archive with 1 entries (1 files):
- microorganisms-2382710-supplementary.xlsx
