# Supplementary material for: Rapid Identification of Lineage and Drug Resistance in Clinical Samples of Mycobacterium tuberculosis
Source: Microorganisms. 2023 May 31;11(6):1467. doi: 10.3390/microorganisms11061467 (PMC10303844; doi:10.3390/microorganisms11061467)
Supplement: Supplementary file 1 [file microorganisms-11-01467-s001.zip › microorganisms-2382710-supplementary.xlsx]

## Sheet: Table S1
IAD88259 panel						IAD137392 panel
Amplicon name	Target Start	Target End	Target size			Amplicon name	Target Start	Target End	Target size
gyrA	7302	9818	2516			gyrB_5240_7267_gyrA	5240	9818	4578
mtc28_42747	42746	42748	2			mtc28_42747	42746	42748	2
Icd2_74092	74091	74093	2			Icd2_74092	74091	74093	2
Rv0095c_105139	105138	105140	2			Rv0095c_105139	105138	105140	2
fbpC_157113	157112	157114	2			fbpC_157112_157293_Ag85	157112	157293	181
Ag85_157292	157291	157293	2			Rv0197_232574	232573	232575	2
Rv0197_232574	232573	232575	2			mmpL11_239733	239732	239734	2
Rv0309_378404	378403	378405	2			Rv0260c_311613	311612	311614	2
hsp65_529006	529005	529007	2			mycP3_355181	355180	355182	2
rpoB	759807	763325	3518			Rv0309_378404	378403	378405	2
rpsL	781560	781934	374			fgd1_490783_491793	490733	491793	1060
phoP_pro	851561	851563	2			ctpH_513789_514245	513788	514246	458
phoR_852606	852605	852607	2			hsp65_529006	529005	529007	2
phoR_852909	852908	852911	3			mgtA_648757_9602	648757	649602	845
phoT_913274	913273	913275	2			mkl_751999	751998	752000	2
Rv1234_1377185	1377184	1377186	2			rpoB	759807	763325	3518
Rv1258c_1406761	1406758	1406765	7			rpoC_766645	763370	767320	3950
inhA_pro	1673303	1673440	137			rv0678_778990_779487	778940	779487	547
inhA	1674102	1675011	909			rpsL	781560	781934	374
mgtC_2053987	2053986	2053988	2			phoP_pro	851561	851563	2
katG	2153889	2156211	2322			phoR_852606	852605	852607	2
pncA	2288681	2289341	660			phoR_852909	852908	852911	3
eis	2714124	2715432	1308			adhB_855199	855198	855200	2
Rv2952_3304966	3304965	3304967	2			phoT_913274	913273	913275	2
Rv2962c_3314412	3314411	3314413	2			ctpV_1079697	1079696	1079698	2
leuB_3352919_32	3352910	3352940	30			rpfB_1128815_9166	1128815	1129166	351
Rv3221c_3597682	3597681	3597683	2			glmU_1137518	1137517	1137519	2
embB	4246514	4249810	3296			kdpA_1152701	1152700	1152702	2
fbpA_4266647	4266646	4266648	2			mutT2_1286595_1287020	1286595	1287020	425
						Rv1234_1377185	1377184	1377186	2
						Rv1258c_1406761	1406758	1406765	7
						atpE_1461030_1461290	1461030	1461290	260
						rrs_1472307_1472752	1472306	1472753	447
						rrl_1473658_1476795	1473658	1476795	3137
						inhA_pro	1673303	1673440	137
						inhA	1674102	1675011	909
						tlyA_1917924_1918746	1917924	1918746	822
						mgtC_2053455_2053987	2053455	2053985	530
						mgtC_2053987	2053986	2053988	2
						katG	2153889	2156211	2322
						pncA	2288681	2289341	660
						mpa_2376135	2376134	2376136	2
						kasA_2518115_2519365	2518115	2519365	1250
						eis	2714124	2715432	1308
						ahpC_2726119_2726780	2726119	2726780	661
						Rv2629_2955958_6732	2955958	2956732	774
						ribD_2986839_2987615	2986839	2987615	776
						dfrA_3073130_3073629_3074471	3073130	3074471	1341
						pks15/1_3296385_364	3296363	3296386	23
						Rv2952_3304966	3304965	3304967	2
						Rv2962c_3314412	3314411	3314413	2
						ddlA_3336796_3337917	3336796	3337917	1121
						leuB_3352919_32	3352910	3352940	30
						whiB7_3568300_3568679	3568300	3568679	379
						Rv3221c_3597682	3597681	3597683	2
						Rv3354_RDRio_3769111_3769500	3769111	3769500	389
						guaA_3813242	3813240	3813244	4
						alr_3840194_3841420	3840194	3841420	1226
						ddn_3986844_3987299	3986840	3987299	459
						embB	4246514	4249810	3296
						pks13_4260268	4260267	4260269	2
						fbpA_4266647	4266646	4266648	2
						ubiA_4268925_4269833	4268925	4269833	908
						mutT4_4393449_4195	4393449	4394195	746
Table S1. Amplicons of the first and second version of the panels (IAD88259 and IAD137392).

## Sheet: Table S2
Sample	Spoligo - Family	AmpliSeq - Family	Drug Resistance - Genotype	Drug-phenotype	Comments
7	T4_CEU1	L4.9/L4.10
52	T4_CEU1	SCG 3b no Haarlem/PPG2
91	LAM9	LAM
96	Unknown	LAM
100	T5	Unidentified	rrs erroneously sequenced
120	U	SCG 3b no Haarlem/PPG2	-15 c/t fabG1	INHr, STMr*	No mutation in rrs or rpsL was found
140	Unknown	LAM (L4.3.2)	rrs erroneously sequenced
163	H3	Haarlem
169	T1	Unidentified	rrs erroneously sequenced
178	Unknown	PPG3 (L4.10)	rrs erroneously sequenced
212	T1	PPG3 (L4.10)	rrs erroneously sequenced
217	H1	Haarlem	-15 c/t fabG1	INHr
263	Unknown	PPG3 (L4.10)
270	BOVIS1_BCG	M. bovis	pncA His57Asp	PZAr
273	Unknown	Unidentified
275	T4_CEU1	SCG 3b no Haarlem/PPG2
295	Unknown	Haarlem	rrs erroneously sequenced
315	Unknown	Unidentified	rrs erroneously sequenced
318	T1	SCG 3b no Haarlem/PPG2
327	LAM9	Unidentified	rrs erroneously sequenced
340	Unknown	LAM (L4.3.2)	-15 c/t fabG1, rrs erroneously sequenced	INHr
343	H1	Haarlem
344	LAM 3	LAM	-15 c/t fabG1	INHr
366	T1	Unidentified	rrs erroneously sequenced
381	Unknown	LAM	rrs erroneously sequenced
388	T1	PPG3/L4.10
453	T1	L4.9/L4.10
473	T4_CEU1	Unidentified	rrs erroneously sequenced
521	Unknown	PPG3 (L4.10)	rrs erroneously sequenced
532	T1	Unidentified
537	L4.8/L4.10	PPG3 (L4.10)	rrs erroneously sequenced	PZAr *	No mutation in pncA was found
542	H3	Haarlem
561	LAM5	Unidentified	rrs erroneously sequenced
590	T1	Unidentified	rrs erroneously sequenced
635	T1	PPG3/L4.10	-15 c/t fabG1	INHr
640	LAM	LAM	rrs erroneously sequenced
644	LAM4	LAM	rrs erroneously sequenced
658	U	SCG 5 no LAM	gyrA Asp94Asn	FQ unk
659	U	SCG 5 no LAM	gyrA Asp94Asn	FQ unk
667	Unknown	LAM (L4.3.2)	-15 c/t fabG1, rrs erroneously sequenced	INHr
684	T1	PPG3/L4.10
692	Unknown	LAM
698	LAM6	LAM
716	X	Unidentified	rrs erroneously sequenced
736	Unknown	Haarlem
785	U	PPG3/L4.10
786	H3	Haarlem	rrs erroneously sequenced
879	LAM9	LAM
882	Unknown	PPG3 (L4.10)
884	M. kansasii**	Unidentified	rrs erroneously sequenced
907	T1	Cameroon	rrs erroneously sequenced
912	Unknown	Haarlem	rrs erroneously sequenced
916	Unknown	West african 2/L6	rrs erroneously sequenced
942	Unknown	Haarlem		INHr*	No mutations found
952	LAM6	LAM
955	T1	PPG3/L4.10
988	Unknown	Unidentified
069	LAM12_MAD1	LAM (L4.3.2)	rrs erroneously sequenced
MTB-1	U	L1.2.1/5 no LAM
MTB-10	H3	Haarlem	rpoB His445Leu, -15 c/t fabG1, katG Ser315Thr, pncA Val163 deletion, embB Met306Ile, rrs 906 a/t	RIFr, INHr, PZAr, EMBr, STMr, AMKr*	The SNP found in rrs was not described as conferring amikacin resistance
MTB-11	S	S (L4.4.1.1)	rpoB (Asp435Glu, His445Asn), katG Ser315Thr	RIFr, INHr
MTB-12	S	S (L4.4.1.1)	rpoB (His445Asn), katG Ser315Thr, pncA Gly17Ser	RIFr, INHr , PZAs*	Mutation in pncA but phenotipically susceptible
MTB-13	Unknown	PPG3 (L4.10)	rpoB Ser450Leu, katG Ser315Thr, embB Gln497Arg, rpsL Lys43Arg	RIFr, INHr, EMBr, STMr
MTB-14	Beijing	Beijing	rpoB Ser450Leu, katG Ser315Thr, pncA His57Arg, embB (Tyr334His, Gly406Ala), rpsL Lys88Arg, gyrA (Ala90Val, Asp94Gly), -14 c/t eis	RIFr, INHr, PZAr, EMBr, STMr, FQr, KNr, AMKr, ETOr*	No mutation in ethA was found
MTB-15	LAM9	LAM	rpoB (His445Asn), katG Asn138Ser	RIFr, INHr
MTB-16	T1	PPG3 (L4.10)	rpoB Ser450Leu, katG Ser315Arg	RIFr, INHr*	The SNP in katG was not described as conferring resistance
MTB-17	T2	LAM (L4.3.3)	rpoB Asp435Val, katG Ser315Thr, pncA Gln10Arg, embB Tyr319Ser	RIFr, INHr, PZAr, EMBr
MTB-18	Unknown	LAM	rpoB Ser450Leu, -15 c/t fabG1	RIFr, INHr
MTB-19	Beijing	Beijing	rpoB Ser450Phe, katG Ser315Thr, rpsL Lys43Arg,	RIFr , INHr, PZAr*, STMr	No mutation in pncA was found
MTB-2	AFRI_1	MAF II/L6
MTB-20	LAM9	LAM (L4.3.3)	rpoB Ser450Leu, katG Ser315Thr, pncA Asp49Asn, embB Met306Ile, rpsL Lys88Thr	RIFr, INHr, PZAr, EMBr, STMr*	The SNP in rpsL was not described as conferring resistance
MTB-21	Beijing	Beijing	rpoB Ser450Leu, katG Ser315Thr, pncA Leu4Ser, embB Gln497Arg, rpsL Lys43Arg,	RIFr, INHr, PZA unk, EMBs*, STMr	Mutation in embB but phenotipically susceptible
MTB-22	Cameroon related	LAM	rpoB Ser450Leu, -15 c/t fabG1, pncA Lys48Asn, embB Met306Val	RIFr, INHr, PZAr*, EMBr, STMr*	The SNP in pncA was not described as conferring resistance and no mutation was found in rpsL
MTB-23	Haarlem	Haarlem	rpoB Ser450Leu, katG Ser315Thr	RIFr, INHr
MTB-24	Cameroon related	LAM	rpoB Ser450Leu, -15 c/t fabG1, pncA Leu120Pro, embB Met306Val, rpsL Lys43Arg, gyrA Asp94Gly, inhA Ser94Ala, -10 g/a eis	RIFr, INHr,PZAr, EMBr, SMTr, FQ unk, ETOr, KAN unk
MTB-25	AFRI	MAF I/L5
MTB-26	U	LAM
MTB-27	Unknown	PPG3/6a
MTB-28	LAM3	LAM
MTB-29	AFRI_1	MAF II/L6
MTB-3	Unknown	L4.7/6a
MTB-30	U	SCG 6a/PPG3/L4.10
MTB-31	Unknown	Haarlem
MTB-32	Unknown	SCG 6a/PPG3/L4.10
MTB-33	AFRI_2	MAF I/L5
MTB-34	AFRI_2	MAF I/L5
MTB-35	H1	Haarlem
MTB-36	U	L1 Indo Oceanic EAI, MANU2
MTB-37	T1	SCG 6a/PPG3/L4.10
MTB-38	U	Haarlem
MTB-39	T3	SCG 6a/PPG3/L4.10
MTB-4	Beijing	Beijing
MTB-40	Unknown	SCG 6a/PPG3/L4.10
MTB-41	T5_MAD2	L4.7/6a
MTB-42	Unknown	Haarlem	-15 c/t fabG1	INHr
MTB-43	Unknown	SCG 6a/PPG3/L4.10
MTB-44	H4	SCG 5 no LAM
MTB-45	Unknown	SCG 6a/PPG3/L4.10
MTB-46	U	SCG 6a/PPG3/L4.10
MTB-47	Beijing	Beijing	rpoB Ser450Leu, katG Ser315Thr, embB Met306Val, rpsL Lys43Arg	RIFr, INHr, EMBr, STMr
MTB-48	Beijing	Beijing	rpoB Ser450Leu, katG insertion, pncA insertion	RIFr, INHr, PZAr
MTB-49	CAPRAE	M. caprae
MTB-5	CAS1_DELHI	CAS1_DELHI
MTB-50	AFRI_3	MAF I/L5
MTB-51	T1	SCG 6a/PPG3/L4.10
MTB-52	Beijing	Beijing
MTB-6	T2	Ghana
MTB-7	EAI5	EAI
MTB-8	H3	Haarlem
MTB-9	U	PPG3/L4.10
O52	Unknown	LAM
Table S2. AmpliSeq results for the 111 samples analysed. For each sample, the spoligo-family previously assigned based on SITVIT database (http://www.pasteur-guadeloupe.fr:8081/SITVIT2/), the family/lineage/genetic group assigned by the AmpliSeq and the drug resistances found by the Ampliseq are provided. The samples made with the first version of the panel are shadowed in green and the samples m…

## Sheet: Table S3.1
Gene	Point	Ref	SNP	Family/L/Genetic group	Aminoacid affected
mgtC	2053987	G	A	Haarlem	182	Phyresse
fbpC_Ag85	157292	C	T	LAM	103	Phyresse
fbpC_Ag85	157129	C	T	Dheli/CAS	157	Phyresse
adhB	855199	C	T	Beijing Asia ancestral 2	210	Merker M, Blin C, Mona S, Duforet-Frebourg N, Lecher S, Willery E, Blum MG, Rüsch-Gerdes S, Mokrousov I, Aleksic E, Allix-Béguec C, Antierens A, Augustynowicz-Kopeć E, Ballif M, Barletta F, Beck HP, Barry CE 3rd, Bonnet M, Borroni E, Campos-Herrero I, Cirillo D, Cox H, Crowe S, Crudu V, Diel R, Drobniewski F, Fauville-Dufaux M, Gagneux S, Ghebremichael S, Hanekom M, Hoffner S, Jiao WW, Kalon S, K…
kdpA	1152701	C	T	Beijing Central Asia outbreak	230	Merker M, Blin C, Mona S, Duforet-Frebourg N, Lecher S, Willery E, Blum MG, Rüsch-Gerdes S, Mokrousov I, Aleksic E, Allix-Béguec C, Antierens A, Augustynowicz-Kopeć E, Ballif M, Barletta F, Beck HP, Barry CE 3rd, Bonnet M, Borroni E, Campos-Herrero I, Cirillo D, Cox H, Crowe S, Crudu V, Diel R, Drobniewski F, Fauville-Dufaux M, Gagneux S, Ghebremichael S, Hanekom M, Hoffner S, Jiao WW, Kalon S, K…
hsp65	529006	C	T	M. canetti	133	Goh KS, Legrand E, Sola C, Rastogi N. Rapid differentiation of "Mycobacterium canettii" from other Mycobacterium tuberculosis complex organisms by PCR-restriction analysis of the hsp65 gene. J Clin Microbiol. 2001 Oct;39(10):3705-8. doi: 10.1128/JCM.39.10.3705-3708.2001. PMID: 11574597; PMCID: PMC88413.
pks13	4260268	G	C	L4.6.1	293	Phyresse
mycP3	355181	G	A	L4.4.1.1/S	228	Phyresse
phoP_pro-46	851512	G	A	L6, M. bovis	-	Gonzalo-Asensio J, Malaga W, Pawlik A, Astarie-Dequeker C, Passemar C, Moreau F, Laval F, Daffé M, Martin C, Brosch R, Guilhot C. Evolutionary history of tuberculosis shaped by conserved mutations in the PhoPR virulence regulator. Proc Natl Acad Sci U S A. 2014 Aug 5;111(31):11491-6. doi: 10.1073/pnas.1406693111. Epub 2014 Jul 21. PMID: 25049399; PMCID: PMC4128152.
mgtA	648990	G	C	Haarlem	152	Phyresse
pro-13 mutT2	1286582			Beijing	-	Dos Vultos, T., Blázquez, J., Rauzier, J., Matic, I. & Gicquel, B. Identification of nudix hydrolase family members with an antimutator role in Mycobacterium tuberculosis and Mycobacterium smegmatis. J. Bacteriol. 188, 3159–3161. https:// doi. org/ 10. 1128/ JB. 188.8. 3159- 3161. 2006 (2006).
mutT2_pro -215 narG	1287213			Beijing	-
phoR	852910	C	T	No H37Rv	172	Gonzalo-Asensio J, Malaga W, Pawlik A, Astarie-Dequeker C, Passemar C, Moreau F, Laval F, Daffé M, Martin C, Brosch R, Guilhot C. Evolutionary history of tuberculosis shaped by conserved mutations in the PhoPR virulence regulator. Proc Natl Acad Sci U S A. 2014 Aug 5;111(31):11491-6. doi: 10.1073/pnas.1406693111. Epub 2014 Jul 21. PMID: 25049399; PMCID: PMC4128152.
phoR	852606	G	A	L5, L6, animal lineage	71	Gonzalo-Asensio J, Malaga W, Pawlik A, Astarie-Dequeker C, Passemar C, Moreau F, Laval F, Daffé M, Martin C, Brosch R, Guilhot C. Evolutionary history of tuberculosis shaped by conserved mutations in the PhoPR virulence regulator. Proc Natl Acad Sci U S A. 2014 Aug 5;111(31):11491-6. doi: 10.1073/pnas.1406693111. Epub 2014 Jul 21. PMID: 25049399; PMCID: PMC4128152.
Rv0260c	311613	C	A	No H37Rv	349	Cabal A, Strunk M, Domínguez J, Lezcano MA, Vitoria MA, Ferrero M, Martín C, Iglesias MJ, Samper S. Single nucleotide polymorphism (SNP) analysis used for the phylogeny of the Mycobacterium tuberculosis complex based on a pyrosequencing assay. BMC Microbiol. 2014 Feb 3;14:21. doi: 10.1186/1471-2180-14-21. PMID: 24491224; PMCID: PMC3922597.
icd2	74092	G	A	M. africanum, M. bovis	140	Cabal A, Strunk M, Domínguez J, Lezcano MA, Vitoria MA, Ferrero M, Martín C, Iglesias MJ, Samper S. Single nucleotide polymorphism (SNP) analysis used for the phylogeny of the Mycobacterium tuberculosis complex based on a pyrosequencing assay. BMC Microbiol. 2014 Feb 3;14:21. doi: 10.1186/1471-2180-14-21. PMID: 24491224; PMCID: PMC3922597.
mkl	751999	C	T	Beijing Europe/Russia W148 outbreak	161	Merker M, Blin C, Mona S, Duforet-Frebourg N, Lecher S, Willery E, Blum MG, Rüsch-Gerdes S, Mokrousov I, Aleksic E, Allix-Béguec C, Antierens A, Augustynowicz-Kopeć E, Ballif M, Barletta F, Beck HP, Barry CE 3rd, Bonnet M, Borroni E, Campos-Herrero I, Cirillo D, Cox H, Crowe S, Crudu V, Diel R, Drobniewski F, Fauville-Dufaux M, Gagneux S, Ghebremichael S, Hanekom M, Hoffner S, Jiao WW, Kalon S, K…
Rv0095c	105139	C	A	Beijing	26	Cabal A, Strunk M, Domínguez J, Lezcano MA, Vitoria MA, Ferrero M, Martín C, Iglesias MJ, Samper S. Single nucleotide polymorphism (SNP) analysis used for the phylogeny of the Mycobacterium tuberculosis complex based on a pyrosequencing assay. BMC Microbiol. 2014 Feb 3;14:21. doi: 10.1186/1471-2180-14-21. PMID: 24491224; PMCID: PMC3922597.
leuB	3352932	C	G	Haarlem, M. bovis, M. africanum, Beijing, CAS, EAI, Ghana	179	Cabal A, Strunk M, Domínguez J, Lezcano MA, Vitoria MA, Ferrero M, Martín C, Iglesias MJ, Samper S. Single nucleotide polymorphism (SNP) analysis used for the phylogeny of the Mycobacterium tuberculosis complex based on a pyrosequencing assay. BMC Microbiol. 2014 Feb 3;14:21. doi: 10.1186/1471-2180-14-21. PMID: 24491224; PMCID: PMC3922597.
phoT	913274	C	G	L5, L6, M. bovis, EAI	183	Cabal A, Strunk M, Domínguez J, Lezcano MA, Vitoria MA, Ferrero M, Martín C, Iglesias MJ, Samper S. Single nucleotide polymorphism (SNP) analysis used for the phylogeny of the Mycobacterium tuberculosis complex based on a pyrosequencing assay. BMC Microbiol. 2014 Feb 3;14:21. doi: 10.1186/1471-2180-14-21. PMID: 24491224; PMCID: PMC3922597.
Rv0309	378404	G	A	L6	158
glmU	1137518	G	A	L7	181	Phyresse
ctpH	513789	C	T	Beijing Asia/Africa clade 1	511	Merker M, Blin C, Mona S, Duforet-Frebourg N, Lecher S, Willery E, Blum MG, Rüsch-Gerdes S, Mokrousov I, Aleksic E, Allix-Béguec C, Antierens A, Augustynowicz-Kopeć E, Ballif M, Barletta F, Beck HP, Barry CE 3rd, Bonnet M, Borroni E, Campos-Herrero I, Cirillo D, Cox H, Crowe S, Crudu V, Diel R, Drobniewski F, Fauville-Dufaux M, Gagneux S, Ghebremichael S, Hanekom M, Hoffner S, Jiao WW, Kalon S, K…
Rv2962c	3314412	A	G	PGG1 (M. bovis, EAI, CAS-Delhi, Beijing, M. africanum)	237
ctpV	1079697	G	C	Beijing Asia ancestral 3	318	Merker M, Blin C, Mona S, Duforet-Frebourg N, Lecher S, Willery E, Blum MG, Rüsch-Gerdes S, Mokrousov I, Aleksic E, Allix-Béguec C, Antierens A, Augustynowicz-Kopeć E, Ballif M, Barletta F, Beck HP, Barry CE 3rd, Bonnet M, Borroni E, Campos-Herrero I, Cirillo D, Cox H, Crowe S, Crudu V, Diel R, Drobniewski F, Fauville-Dufaux M, Gagneux S, Ghebremichael S, Hanekom M, Hoffner S, Jiao WW, Kalon S, K…
mpa	2376135	A	G	Beijing Asia/Africa clade 2	52	Merker M, Blin C, Mona S, Duforet-Frebourg N, Lecher S, Willery E, Blum MG, Rüsch-Gerdes S, Mokrousov I, Aleksic E, Allix-Béguec C, Antierens A, Augustynowicz-Kopeć E, Ballif M, Barletta F, Beck HP, Barry CE 3rd, Bonnet M, Borroni E, Campos-Herrero I, Cirillo D, Cox H, Crowe S, Crudu V, Diel R, Drobniewski F, Fauville-Dufaux M, Gagneux S, Ghebremichael S, Hanekom M, Hoffner S, Jiao WW, Kalon S, K…
mmpL11	239733			Beijing Asia ancestral 1	520
Rv2629_base 191	2955957	A	C	Beijing	64	Phyresse
Rv2629_base 695	2956731	C	T	Ghana	232	Phyresse
pimB(mgtA)_base 457	648992	C	G	S	153	Phyresse
pimB(mgtA)_ base 532	649067	C	G	Cameroon	178	Phyresse
pimB(mgtA)_base 221	648756	C	T	M. africanum	74	Phyresse
pimB(mgtA)_base 810	649345	C	T	EAI	270	Phyresse
pimB(mgtA)_base 1050	649585	G	A	M. caprae	350	Phyresse
pimB(mgtA)_base 1066	649601	C	T	M. canettii	356	Phyresse
rpfB_base 735	1128825	C	T	M. microtti, M. pinipedii	245	Phyresse
rpfB_base 1070	1129160	C	T	M. bovis	357	Phyresse
gyrA	7585	G	C	L no H37Rv/No PPG3	95	Phyresse
ctpH	514245	G	A	X	359	Phyresse
gyrA	8040	G	A	L4.3.3	246/247	Phyresse
icd2	74059	C	T	LAM, Cameroon	151/152
icd2	74092	G	A	M. bovis, M. africanum	140	Cabal A, Strunk M, Domínguez J, Lezcano MA, Vitoria MA, Ferrero M, Martín C, Iglesias MJ, Samper S. Single nucleotide polymorphism (SNP) analysis used for the phylogeny of the Mycobacterium tuberculosis complex based on a pyrosequencing assay. BMC Microbiol. 2014 Feb 3;14:21. doi: 10.1186/1471-2180-14-21. PMID: 24491224; PMCID: PMC3922597.
rpoC	765150	G	A	L4.1	594/595	Phyresse
fgd1	491742	T	C	M. africanum, M. bovis, M. canettii, M. caprae, M. microti, M. pinipedii, Beijing, Delhi/CAS, EAI (L not Euro-American)	320/321	Phyresse
pimB	648856	T	C	M. africanum, M. bovis, M. canettii, M. caprae, M. microti, M. pinipedii, Beijing, Delhi/CAS, EAI (L not Euro-American)	107/108	Phyresse
rpoB	763031	T	C	No L4	1075/1076	Phyresse
katG	2154724	C	A	M. africanum, M. bovis, M. canettii, M. caprae, M. microti, M. pinipedii, Beijing, Delhi/CAS, EAI (L not Euro-American)	463/464	Phyresse
Rv2952	3304966	G	A	Beijing	526
Rv3908	4393590	C	G	Beijing	48
fgd1	491591	A	T	Haarlem	270/271	Phyresse
gyrB	6112	G	C	L1	330/331	Phyresse
gyrB	6124	C	T	L1.1.2	334/335	Phyresse
gyrA	8452	C	T	L1	384/385	Phyresse
rpoC	763884	CCC	TCA	L1	172/173	Phyresse
rpoC	765171	C	T	L1.1	601/602	Phyresse
embB	4247646	A	C	M. africanum, M. bovis, M. canettii, M. caprae, M. microti, M. pinipedii, EAI	378/379	Phyresse
rpoB	762434	T	G	L3	876/877	Phyresse
pncA	2289047	G	A	Dheli/CAS	65/66	Phyresse
oxyR':ahpC	2726105	G	A	Dheli/CAS, L3	-	Phyresse
fbpA	4266647	A	G	CAS	4
ubiA	4269351	G	A	M. africanum, M. bovis	161	Phyresse
atpE	1461251	G	T	L6 /West African 2	69	Phyresse
embB	4246864	C	T	M. africanum, M. bovis	117	Phyresse
Rv1234	1377185	C	G	MAF1/AFRI2/L5	70
Rv1258c	1406761	-	G	Beijing	193/194	Villellas C, Aristimuño L, Vitoria MA, Prat C, Blanco S, García de Viedma D, Domínguez J, Samper S, Aínsa JA. Analysis of mutations in streptomycin-resistant strains reveals a simple and reliable genetic marker for identification of the Mycobacterium tuberculosis Beijing genotype. J Clin Microbiol. 2013 Jul;51(7):2124-30. doi: 10.1128/JCM.01944-12. Epub 2013 Apr 24. PMID: 23616454; PMCID: PMC3697…
Rv3221c	3597683	G	T	Indo-Oceanic, EAI_MANU	28
inhA_pro	1673338	G	A	L5/ West African 1	-	Phyresse
gyrA	9566	C	T	L5	755	Phyresse
inhA	1674434	T	C	L6 /West African 2	78	Phyresse
katG	2155503	G	A	M. africanum, M. bovis	203	Phyresse
embB	4249732	C	G	L4.7	1073	Phyresse
mutT2:narG	1287112	T	C	L6	-	Comín J, Monforte ML, Samper S; Aragonese Working Group on Molecular Epidemiology of Tuberculosis (EPIMOLA), Otal I. Analysis of Mycobacterium africanum in the last 17 years in Aragon identifies a specific location of IS6110 in Lineage 6. Sci Rep. 2021 May 14;11(1):10359. doi: 10.1038/s41598-021-89511-x. PMID: 33990628; PMCID: PMC8121931.
rpoC	764995	C	G	L4.3	542	Phyresse
rrs	1472337	C	T	L4.3.2	-	Phyresse
Table S3. Points of interest for identification of lineage/family.

## Sheet: Table S3.2
#Variant position genome start	Variant position genome stop	Var. type	WT base	Var. base	Gene Name	WT AA	Codon nr.	Var. AA	AA change	Codon change	Variant position gene start	Antibiotic	High Confidence SNP
6575	6575	SNP	c	t	gyrB	Arg	446	Cys	Arg446Cys	cgt/tgt	1336	fluoroquinolones (FQ)
6620	6620	SNP	g	c	gyrB	Asp	461	His	Asp461His	gac/cac	1381	fluoroquinolones (FQ)	yes
6620	6620	SNP	g	a	gyrB	Asp	461	Asn	Asp461Asn	gac/aac	1381	fluoroquinolones (FQ)	yes
6621	6621	SNP	a	c	gyrB	Asp	461	Ala	Asp461Ala	gac/gcc	1382	fluoroquinolones (FQ)	yes
6734	6734	SNP	a	g	gyrB	Asn	499	Asp	Asn499Asp	aac/gac	1495	fluoroquinolones (FQ)	yes
6735	6735	SNP	a	c	gyrB	Asn	499	Thr	Asn499Thr	aac/acc	1496	fluoroquinolones (FQ)	yes
6736	6736	SNP	c	g	gyrB	Asn	499	Lys	Asn499Lys	aac/aag	1497	fluoroquinolones (FQ)	yes
6737	6737	SNP	a	c	gyrB	Thr	500	Pro	Thr500Pro	acc/ccc	1498	fluoroquinolones (FQ)	yes
6738	6738	SNP	c	a	gyrB	Thr	500	Asn	Thr500Asn	acc/aac	1499	fluoroquinolones (FQ)	yes
6741	6741	SNP	a	t	gyrB	Glu	501	Val	Glu501Val	gaa/gta	1502	fluoroquinolones (FQ)	yes
6742	6742	SNP	a	t	gyrB	Glu	501	Asp	Glu501Asp	gaa/gat	1503	fluoroquinolones (FQ)	yes
6749	6749	SNP	g	a	gyrB	Ala	504	Thr	Ala504Thr	gcg/acg	1510	fluoroquinolones (FQ)
6750	6750	SNP	c	t	gyrB	Ala	504	Val	Ala504Val	gcg/gtg	1511	fluoroquinolones (FQ)	yes
7563	7563	SNP	g	t	gyrA	Gly	88	Cys	Gly88Cys	ggc/tgc	262	fluoroquinolones (FQ)	yes
7564	7564	SNP	g	c	gyrA	Gly	88	Ala	Gly88Ala	ggc/gcc	263	fluoroquinolones (FQ)	yes
7566	7566	SNP	g	a	gyrA	Asp	89	Asn	Asp89Asn	gac/aac	265	fluoroquinolones (FQ)
7570	7570	SNP	c	t	gyrA	Ala	90	Val	Ala90Val	gcg/gtg	269	fluoroquinolones (FQ)	yes
7572	7572	SNP	t	c	gyrA	Ser	91	Pro	Ser91Pro	tcg/ccg	271	fluoroquinolones (FQ)	yes
7581	7581	SNP	g	c	gyrA	Asp	94	His	Asp94His	gac/cac	280	fluoroquinolones (FQ)	yes
7581	7581	SNP	g	a	gyrA	Asp	94	Asn	Asp94Asn	gac/aac	280	fluoroquinolones (FQ)	yes
7581	7581	SNP	g	t	gyrA	Asp	94	Tyr	Asp94Tyr	gac/tac	280	fluoroquinolones (FQ)	yes
7582	7582	SNP	a	g	gyrA	Asp	94	Gly	Asp94Gly	gac/ggc	281	fluoroquinolones (FQ)	yes
7582	7582	SNP	a	c	gyrA	Asp	94	Ala	Asp94Ala	gac/gcc	281	fluoroquinolones (FQ)	yes
7582	7582	SNP	a	t	gyrA	Asp	94	Val	Asp94Val	gac/gtc	281	fluoroquinolones (FQ)
575729	575729	SNP	c	t	mshA	Gln	128	STOP	Gln128STOP	cag/tag	382	ethionamide (ETH)
576164	576164	SNP	c	t	mshA	Arg	273	Cys	Arg273Cys	cgc/tgc	817	ethionamide (ETH)
576242	576242	SNP	g	t	mshA	Gly	299	Cys	Gly299Cys	ggc/tgc	895	ethionamide (ETH)
576338	576338	SNP	c	t	mshA	Gln	331	STOP	Gln331STOP	cag/tag	991	ethionamide (ETH)
576414	576414	SNP	g	a	mshA	Gly	356	Asp	Gly356Asp	ggc/gac	1067	ethionamide (ETH)
576429	576429	SNP	a	c	mshA	Glu	361	Ala	Glu361Ala	gag/gcg	1082	ethionamide (ETH)
760314	760314	SNP	g	t	rpoB	Val	170	Phe	Val170Phe	gtc/ttc	508	rifampicin (RMP)	yes
761004	761004	SNP	a	g	rpoB	Thr	400	Ala	Thr400Ala	acc/gcc	1198	rifampicin (RMP)
									Gly426Ser			rifampicin (RMP)	who
									Thr427Ile			rifampicin (RMP)	who
									Thr427Ala			rifampicin (RMP)	who
									Thr427Ser			rifampicin (RMP)	who
									Thr427Gly			rifampicin (RMP)	who
									Thr427Asn			rifampicin (RMP)	who
									Ser428Arg			rifampicin (RMP)	who
									Ser428Thr			rifampicin (RMP)	who
									Ser428Gly			rifampicin (RMP)	who
									Ser428Ile			rifampicin (RMP)	who
761093	761093	SNP	g	c	rpoB	Gln	429	His	Gln429His	cag/cac	1287	rifampicin (RMP)
									Gln429Leu			rifampicin (RMP)	who
									Gln420Pro			rifampicin (RMP)	who
761095	761095	SNP	t	c	rpoB	Leu	430	Pro	Leu430Pro	ctg/ccg	1289	rifampicin (RMP)
761095	761095	SNP	t	g	rpoB	Leu	430	Arg	Leu430Arg	ctg/cgg	1289	rifampicin (RMP)
761098	761098	SNP	g	t	rpoB	Ser	431	Ile	Ser431Ile	agc/atc	1292	rifampicin (RMP)
761098	761098	SNP	g	c	rpoB	Ser	431	Thr	Ser431Thr	agc/acc	1292	rifampicin (RMP)
									Ser431Gly			rifampicin (RMP)	who
									Ser431Arg			rifampicin (RMP)	who
761100	761100	SNP	c	a	rpoB	Gln	432	Lys	Gln432Lys	caa/aaa	1294	rifampicin (RMP)
761101	761101	SNP	a	c	rpoB	Gln	432	Pro	Gln432Pro	caa/cca	1295	rifampicin (RMP)
761101	761101	SNP	a	t	rpoB	Gln	432	Leu	Gln432Leu	caa/cta	1295	rifampicin (RMP)	yes
									Gln432His			rifampicin (RMP)	who
									Gln432Glu			rifampicin (RMP)	who
									Gln432Asn			rifampicin (RMP)	who
761108	761108	SNP	g	t	rpoB	Met	434	Ile	Met434Ile	atg/att	1302	rifampicin (RMP)
									Met434Val			rifampicin (RMP)	who
									Met434Leu			rifampicin (RMP)	who
761109	761109	SNP	g	t	rpoB	Asp	435	Tyr	Asp435Tyr	gac/tac	1303	rifampicin (RMP)	yes
761110	761110	SNP	a	g	rpoB	Asp	435	Gly	Asp435Gly	gac/ggc	1304	rifampicin (RMP)	yes
761110	761110	SNP	a	t	rpoB	Asp	435	Val	Asp435Val	gac/gtc	1304	rifampicin (RMP)	yes
761111	761111	SNP	c	g	rpoB	Asp	435	Glu	Asp435Glu	gac/gag	1305	rifampicin (RMP)
									Asp435Ala			rifampicin (RMP)	who
									Asp435His			rifampicin (RMP)	who
									Gln436Pro			rifampicin (RMP)	who
									Gln436Asn			rifampicin (RMP)	who
									Asn437Asp			rifampicin (RMP)	who
									Asn437His			rifampicin (RMP)	who
									Asn437Ser			rifampicin (RMP)	who
									Asn437Ile			rifampicin (RMP)	who
									Asn437Tyr			rifampicin (RMP)	who
									Asp435Phe			rifampicin (RMP)	who
									Asp435Leu			rifampicin (RMP)	who
761117	761120	Del	caac	c	rpoB	Asn	438	-	Asn438-	aac/_	1312	rifampicin (RMP)
761120	761120	SNP	c	g	rpoB	Asn	438	Lys	Asn438Lys	aac/aag	1314	rifampicin (RMP)
									Pro439Ser			rifampicin (RMP)	who
									Pro439Leu			rifampicin (RMP)	who
761128	761128	SNP	c	t	rpoB	Ser	441	Leu	Ser441Leu	tcg/ttg	1322	rifampicin (RMP)
761128	761128	SNP	c	g	rpoB	Ser	441	Trp	Ser441Trp	tcg/tgg	1322	rifampicin (RMP)
									Ser441Gln			rifampicin (RMP)	who
									Ser441Met			rifampicin (RMP)	who
									Ser441Val			rifampicin (RMP)	who
									Ser441Ile			rifampicin (RMP)	who
									Ser441Ala			rifampicin (RMP)	who
									Gly442Glu			rifampicin (RMP)	who
									Leu443Phe			rifampicin (RMP)	who
									Thr444Ser			rifampicin (RMP)	who
761139	761139	SNP	c	a	rpoB	His	445	Asn	His445Asn	cac/aac	1333	rifampicin (RMP)	yes
761139	761139	SNP	c	g	rpoB	His	445	Asp	His445Asp	cac/gac	1333	rifampicin (RMP)	yes
761139	761139	SNP	c	t	rpoB	His	445	Tyr	His445Tyr	cac/tac	1333	rifampicin (RMP)	yes
761140	761140	SNP	a	c	rpoB	His	445	Pro	His445Pro	cac/ccc	1334	rifampicin (RMP)	yes
761140	761140	SNP	a	g	rpoB	His	445	Arg	His445Arg	cac/cgc	1334	rifampicin (RMP)	yes
761140	761140	SNP	a	t	rpoB	His	445	Leu	His445Leu	cac/ctc	1334	rifampicin (RMP)
761141	761141	SNP	c	a	rpoB	His	445	Gln	His445Gln	cac/caa	1335	rifampicin (RMP)
									His445Cys			rifampicin (RMP)	who
									His445Ser			rifampicin (RMP)	who
									His445Gly			rifampicin (RMP)	who
									His445Thr			rifampicin (RMP)	who
									His445Phe			rifampicin (RMP)	who
									Lys446Gln			rifampicin (RMP)	who
									Lys446Arg			rifampicin (RMP)	who
									Lys446Glu			rifampicin (RMP)	who
									Lus446Thr			rifampicin (RMP)	who
									Arg448Gln			rifampicin (RMP)	who
									Arg448Lys			rifampicin (RMP)	who
									Leu449Arg			rifampicin (RMP)	who
761154	761154	SNP	t	g	rpoB	Ser	450	Ala	Ser450Ala	tcg/gcg	1348	rifampicin (RMP)
761155	761155	SNP	c	g	rpoB	Ser	450	Trp	Ser450Trp	tcg/tgg	1349	rifampicin (RMP)	yes
									Ser450Phe			rifampicin (RMP)	who
761155	761155	SNP	c	t	rpoB	Ser	450	Leu	Ser450Leu	tcg/ttg	1349	rifampicin (RMP)	yes
									Ser450Gln			rifampicin (RMP)	who
									Ser450Met			rifampicin (RMP)	who
									Ser450Val			rifampicin (RMP)	who
									Ser450Gly			rifampicin (RMP)	who
									Ser450Cys			rifampicin (RMP)	who
									Ala451Val			rifampicin (RMP)	who
									Ala451Gly			rifampicin (RMP)	who
761161	761161	SNP	t	c	rpoB	Leu	452	Pro	Leu452Pro	ctg/ccg	1355	rifampicin (RMP)	yes
									Leu452Val			rifampicin (RMP)	who
									Leu452Met			rifampicin (RMP)	who
									Leu452Gln			rifampicin (RMP)	who
761277	761277	SNP	a	t	rpoB	Ile	491	Phe	Ile491Phe	atc/ttc	1471	rifampicin (RMP)	yes
781687	781687	SNP	a	g	rpsL	Lys	43	Arg	Lys43Arg	aag/agg	128	streptomycin (SM)	yes
781821	781821	SNP	a	c	rpsL	Lys	88	Gln	Lys88Gln	aag/cag	262	streptomycin (SM)
781822	781822	SNP	a	g	rpsL	Lys	88	Arg	Lys88Arg	aag/agg	263	streptomycin (SM)	yes
801268	801268	SNP	t	c	rplC	Cys	154	Arg	Cys154Arg	tgt/cgt	460	linezolid (LZD)
1472337	1472337	SNP	c	t	rrs	-	-	-	---	-	492	streptomycin (SM)
1472358	1472358	SNP	c	t	rrs	-	-	-	---	-	513	streptomycin (SM)
1472359	1472359	SNP	a	c	rrs	-	-	-	---	-	514	streptomycin (SM)
1472362	1472362	SNP	c	t	rrs	-	-	-	---	-	517	streptomycin (SM)
			g	a	rrs						878	streptomycin (SM)	who
1472750	1472750	SNP	c	a	rrs	-	-	-	---	-	905	streptomycin (SM)
1472751	1472751	SNP	a	g	rrs	-	-	-	---	-	906	streptomycin (SM)
1472752	1472752	SNP	a	t	rrs	-	-	-	---	-	907	streptomycin (SM)
1473246	1473246	SNP	a	g	rrs	-	-	-	---	-	1401	amikacin (AMK) kanamycin (KAN) capreomycin (CPR)	yes
1473247	1473247	SNP	c	t	rrs	-	-	-	---	-	1402	amikacin (AMK) kanamycin (KAN) capreomycin (CPR)	yes
1473329	1473329	SNP	g	t	rrs	-	-	-	---	-	1484	amikacin (AMK) kanamycin (KAN) capreomycin (CPR)	yes
1475956	1475956	SNP	g	t	rrl	-	-	-	---	-	2299	linezolid (LZD)
1476471	1476471	SNP	g	t	rrl	-	-	-	---	-	2814	linezolid (LZD)
1673423	1673423	SNP	g	t	fabG1	-	-	-	---	-	-17	isoniazid (INH)
1673424	1673424	SNP	a	g	fabG1	-	-	-	---	-	-16	isoniazid (INH)	who
1673425	1673425	SNP	c	t	fabG1	-	-	-	---	-	-15	isoniazid (INH)	yes
1673432	1673432	SNP	t	a	fabG1	-	-	-	---	-	-8	isoniazid (INH) ethionamide (ETH)	yes
1673432	1673432	SNP	t	c	fabG1	-	-	-	---	-	-8	isoniazid (INH) ethionamide (ETH)	yes
					fabG1				Leu203Leu			ethionamide (ETH)	who
1674481	1674481	SNP	t	g	inhA	Ser	94	Ala	Ser94Ala	tcg/gcg	280	isoniazid (INH) ethionamide (ETH)	yes
1674782	1674782	SNP	t	c	inhA	Ile	194	Thr	Ile194Thr	atc/acc	581	isoniazid (INH) ethionamide (ETH)
1833909	1833909	SNP	a	c	rpsA	Asp	123	Ala	Asp123Ala	gac/gcc	368	pyrazinamide (PZA)
1834325	1834325	SNP	g	a	rpsA	Val	262	Met	Val262Met	gtg/atg	784	pyrazinamide (PZA)
1834852	1834855	Del	cgcc	c	rpsA	Ala	438	-	Ala438-	gcc/_	1312	pyrazinamide (PZA)
1917946	1917946	SNP	c	t	tlyA	Arg	3	STOP	Arg3STOP	cga/tga	7	capreomycin (CPR)
1917979	1917979	SNP	c	t	tlyA	Arg	14	Trp	Arg14Trp	cgg/tgg	40	capreomycin (CPR)
1917991	1917991	SNP	c	t	tlyA	Arg	18	STOP	Arg18STOP	cga/tga	52	capreomycin (CPR)
1918003	1918003	SNP	c	t	tlyA	Gln	22	STOP	Gln22STOP	cag/tag	64	capreomycin (CPR)
1918139	1918139	SNP	c	a	tlyA	Ala	67	Glu	Ala67Glu	gcg/gag	200	capreomycin (CPR)
1918144	1918144	SNP	a	g	tlyA	Lys	69	Glu	Lys69Glu	aaa/gaa	205	capreomycin (CPR)
1918211	1918211	SNP	c	a	tlyA	Ala	91	Glu	Ala91Glu	gca/gaa	272	capreomycin (CPR)
1918292	1918292	SNP	t	c	tlyA	Leu	118	Pro	Leu118Pro	ctg/ccg	353	capreomycin (CPR)
1918322	1918322	SNP	t	a	tlyA	Val	128	Glu	Val128Glu	gtg/gag	383	capreomycin (CPR)
1918388	1918388	SNP	t	c	tlyA	Leu	150	Pro	Leu150Pro	ctg/ccg	449	capreomycin (CPR)
1918487	1918487	SNP	c	t	tlyA	Pro	183	Leu	Pro183Leu	ccg/ctg	548	capreomycin (CPR)
1918489	1918489	SNP	c	a	tlyA	Gln	184	Lys	Gln184Lys	cag/aag	550	capreomycin (CPR)
1918489	1918489	SNP	c	t	tlyA	Gln	184	STOP	Gln184STOP	cag/tag	550	capreomycin (CPR)
1918494	1918494	SNP	t	g	tlyA	Phe	185	Leu	Phe185Leu	ttt/ttg	555	capreomycin (CPR)
1918651	1918651	SNP	g	a	tlyA	Glu	238	Lys	Glu238Lys	gag/aag	712	capreomycin (CPR)
2102240	2102240	SNP	g	a	ndh	Arg	268	His	Arg268His	cgc/cac	803	isoniazid (INH) ethionamide (ETH)
2102715	2102715	SNP	a	g	ndh	Thr	110	Ala	Thr110Ala	acc/gcc	328	isoniazid (INH) ethionamide (ETH)
2155167	2155167	SNP	c	g	katG	Ser	315	Arg	Ser315Arg	agc/agg	945	isoniazid (INH)
2155167	2155167	SNP	c	a	katG	Ser	315	Arg	Ser315Arg	agc/aga	945	isoniazid (INH)
2155168	2155168	SNP	g	c	katG	Ser	315	Thr	Ser315Thr	agc/acc	944	isoniazid (INH)	yes
2155168	2155168	SNP	g	a	katG	Ser	315	Asn	Ser315Asn	agc/aac	944	isoniazid (INH)	yes
2155168	2155168	SNP	g	t	katG	Ser	315	Ile	Ser315Ile	agc/atc	944	isoniazid (INH)	yes
2155169	2155169	SNP	a	g	katG	Ser	315	Gly	Ser315Gly	agc/ggc	943	isoniazid (INH)	yes
									Trp328Leu			isoniazid (INH)	who
2155206	2155206	SNP	c	g	katG	Ser	302	Arg	Ser302Arg	agc/agg	906	isoniazid (INH)
2155212	2155212	SNP	g	c	katG	Trp	300	Cys	Trp300Cys	tgg/tgc	900	isoniazid (INH)
2155214	2155214	SNP	t	g	katG	Trp	300	Gly	Trp300Gly	tgg/ggg	898	isoniazid (INH)	yes
2155222	2155222	SNP	g	t	katG	Gly	297	Val	Gly297Val	ggc/gtc	890	isoniazid (INH)
2155289	2155289	SNP	a	c	katG	Thr	275	Pro	Thr275Pro	acc/ccc	823	isoniazid (INH)	yes
2155699	2155699	SNP	a	g	katG	Asn	138	Ser	Asn138Ser	aac/agc	413	isoniazid (INH)
2288683	2288683	SNP	t	c	pncA	STOP	187	Arg	STOP187Arg	tga/cga	559	pyrazinamide (PZA)	yes
2288697	2288697	SNP	t	c	pncA	Leu	182	Ser	Leu182Ser	ttg/tcg	545	pyrazinamide (PZA)	yes
									Leu182Trp			pyrazinamide (PZA)	who
2288703	2288703	SNP	t	c	pncA	Val	180	Ala	Val180Ala	gtc/gcc	539	pyrazinamide (PZA)	yes
2288703	2288703	SNP	t	g	pncA	Val	180	Gly	Val180Gly	gtc/ggc	539	pyrazinamide (PZA)	yes
2288704	2288704	SNP	g	t	pncA	Val	180	Phe	Val180Phe	gtc/ttc	538	pyrazinamide (PZA)
									Thr177Pro			pyrazinamide (PZA)	who
2288718	2288718	SNP	t	c	pncA	Met	175	Thr	Met175Thr	atg/acg	524	pyrazinamide (PZA)	yes
2288719	2288719	SNP	a	g	pncA	Met	175	Val	Met175Val	atg/gtg	523	pyrazinamide (PZA)	yes
2288727	2288727	SNP	t	c	pncA	Leu	172	Pro	Leu172Pro	ctg/ccg	515	pyrazinamide (PZA)
									Leu172Arg			pyrazinamide (PZA)	who
2288730	2288730	SNP	c	t	pncA	Ala	171	Val	Ala171Val	gcg/gtg	512	pyrazinamide (PZA)
									Ala171Glu			pyrazinamide (PZA)	who
2288740	2288740	SNP	a	c	pncA	Thr	168	Pro	Thr168Pro	acc/ccc	502	pyrazinamide (PZA)	yes
2288752	2288752	SNP	t	c	pncA	Ser	164	Pro	Ser164Pro	tcg/ccg	490	pyrazinamide (PZA)	yes
									Ser164STOP			pyrazinamide (PZA)	who
2288754	2288754	SNP	t	c	pncA	Val	163	Ala	Val163Ala	gtg/gcg	488	pyrazinamide (PZA)	yes
2288757	2288757	SNP	g	a	pncA	Gly	162	Asp	Gly162Asp	ggt/gat	485	pyrazinamide (PZA)
2288761	2288761	SNP	g	c	pncA	Ala	161	Pro	Ala161Pro	gcg/ccg	481	pyrazinamide (PZA)	yes
2288764	2288764	SNP	a	c	pncA	Thr	160	Pro	Thr160Pro	aca/cca	478	pyrazinamide (PZA)	yes
2288766	2288766	SNP	t	g	pncA	Leu	159	Arg	Leu159Arg	ctg/cgg	476	pyrazinamide (PZA)
2288772	2288772	SNP	t	c	pncA	Val	157	Ala	Val157Ala	gtg/gcg	470	pyrazinamide (PZA)	yes
2288772	2288772	SNP	t	g	pncA	Val	157	Gly	Val157Gly	gtg/ggg	470	pyrazinamide (PZA)	yes
2288778	2288778	SNP	t	g	pncA	Val	155	Gly	Val155Gly	gtg/ggg	464	pyrazinamide (PZA)	yes
2288779	2288779	SNP	g	a	pncA	Val	155	Met	Val155Met	gtg/atg	463	pyrazinamide (PZA)	yes
2288782	2288782	SNP	a	g	pncA	Arg	154	Gly	Arg154Gly	agg/ggg	460	pyrazinamide (PZA)
									Leu151Ser			pyrazinamide (PZA)	who
2288805	2288805	SNP	c	a	pncA	Ala	146	Glu	Ala146Glu	gcg/gag	437	pyrazinamide (PZA)
2288805	2288805	SNP	c	t	pncA	Ala	146	Val	Ala146Val	gcg/gtg	437	pyrazinamide (PZA)	yes
2288806	2288806	SNP	g	c	pncA	Ala	146	Pro	Ala146Pro	gcg/ccg	436	pyrazinamide (PZA)	yes
2288806	2288806	SNP	g	a	pncA	Ala	146	Thr	Ala146Thr	gcg/acg	436	pyrazinamide (PZA)
									Ala143Gly			pyrazinamide (PZA)	who
2288817	2288817	SNP	c	a	pncA	Thr	142	Lys	Thr142Lys	acg/aag	425	pyrazinamide (PZA)	yes
2288817	2288817	SNP	c	t	pncA	Thr	142	Met	Thr142Met	acg/atg	425	pyrazinamide (PZA)	yes
2288818	2288818	SNP	a	g	pncA	Thr	142	Ala	Thr142Ala	acg/gcg	424	pyrazinamide (PZA)	yes
2288820	2288820	SNP	a	c	pncA	Gln	141	Pro	Gln141Pro	cag/ccg	422	pyrazinamide (PZA)
2288821	2288821	SNP	c	t	pncA	Gln	141	STOP	Gln141STOP	cag/tag	421	pyrazinamide (PZA)
2288823	2288823	SNP	g	c	pncA	Arg	140	Pro	Arg140Pro	cgc/ccc	419	pyrazinamide (PZA)	yes
2288826	2288826	SNP	t	g	pncA	Val	139	Gly	Val139Gly	gtg/ggg	416	pyrazinamide (PZA)	yes
2288827	2288827	SNP	g	c	pncA	Val	139	Leu	Val139Leu	gtg/ctg	415	pyrazinamide (PZA)	yes
									Val139Ala			pyrazinamide (PZA)	who
2288828	2288828	SNP	t	g	pncA	Cys	138	Trp	Cys138Trp	tgt/tgg	414	pyrazinamide (PZA)	yes
2288830	2288830	SNP	t	c	pncA	Cys	138	Arg	Cys138Arg	tgt/cgt	412	pyrazinamide (PZA)	yes
2288832	2288832	SNP	a	g	pncA	His	137	Arg	His137Arg	cat/cgt	410	pyrazinamide (PZA)	yes
2288832	2288832	SNP	a	c	pncA	His	137	Pro	His137Pro	cat/cct	410	pyrazinamide (PZA)	yes
2288833	2288833	SNP	c	g	pncA	His	137	Asp	His137Asp	cat/gat	409	pyrazinamide (PZA)	yes
2288836	2288836	SNP	g	a	pncA	Asp	136	Asn	Asp136Asn	gat/aat	406	pyrazinamide (PZA)
2288836	2288836	SNP	g	t	pncA	Asp	136	Tyr	Asp136Tyr	gat/tat	406	pyrazinamide (PZA)
2288838	2288838	SNP	c	a	pncA	Thr	135	Asn	Thr135Asn	acc/aac	404	pyrazinamide (PZA)	yes
2288839	2288839	SNP	a	c	pncA	Thr	135	Pro	Thr135Pro	acc/ccc	403	pyrazinamide (PZA)	yes
2288841	2288841	SNP	c	t	pncA	Ala	134	Val	Ala134Val	gcc/gtc	401	pyrazinamide (PZA)	yes
2288844	2288844	SNP	t	c	pncA	Ile	133	Thr	Ile133Thr	att/act	398	pyrazinamide (PZA)
2288847	2288847	SNP	g	c	pncA	Gly	132	Ala	Gly132Ala	ggt/gct	395	pyrazinamide (PZA)	yes
2288847	2288847	SNP	g	a	pncA	Gly	132	Asp	Gly132Asp	ggt/gat	395	pyrazinamide (PZA)	yes
2288848	2288848	SNP	g	t	pncA	Gly	132	Cys	Gly132Cys	ggt/tgt	394	pyrazinamide (PZA)	yes
2288848	2288848	SNP	g	a	pncA	Gly	132	Ser	Gly132Ser	ggt/agt	394	pyrazinamide (PZA)
									Val131Phe			pyrazinamide (PZA)	who
									Val131Gly			pyrazinamide (PZA)	who
2288853	2288853	SNP	t	c	pncA	Val	130	Ala	Val130Ala	gtg/gcg	389	pyrazinamide (PZA)	yes
2288853	2288853	SNP	t	g	pncA	Val	130	Gly	Val130Gly	gtg/ggg	389	pyrazinamide (PZA)	yes
2288857	2288857	SNP	g	t	pncA	Asp	129	Tyr	Asp129Tyr	gat/tat	385	pyrazinamide (PZA)	yes
2288859	2288859	SNP	t	g	pncA	Val	128	Gly	Val128Gly	gtc/ggc	383	pyrazinamide (PZA)
2288868	2288868	SNP	t	g	pncA	Val	125	Gly	Val125Gly	gtc/ggc	374	pyrazinamide (PZA)	yes
2288869	2288869	SNP	g	t	pncA	Val	125	Phe	Val125Phe	gtc/ttc	373	pyrazinamide (PZA)	yes
2288874	2288874	SNP	g	c	pncA	Arg	123	Pro	Arg123Pro	cgc/ccc	368	pyrazinamide (PZA)	yes
									Gln122STOP			pyrazinamide (PZA)	who
2288880	2288880	SNP	g	c	pncA	Arg	121	Pro	Arg121Pro	cgg/ccg	362	pyrazinamide (PZA)	yes
2288883	2288883	SNP	t	g	pncA	Leu	120	Arg	Leu120Arg	ctg/cgg	359	pyrazinamide (PZA)
2288883	2288883	SNP	t	a	pncA	Leu	120	Gln	Leu120Gln	ctg/cag	359	pyrazinamide (PZA)	yes
2288883	2288883	SNP	t	c	pncA	Leu	120	Pro	Leu120Pro	ctg/ccg	359	pyrazinamide (PZA)	yes
2288885	2288885	SNP	g	a	pncA	Trp	119	STOP	Trp119STOP	tgg/tga	357	pyrazinamide (PZA)
2288886	2288886	SNP	g	c	pncA	Trp	119	Ser	Trp119Ser	tgg/tcg	356	pyrazinamide (PZA)	yes
2288886	2288886	SNP	g	a	pncA	Trp	119	STOP	Trp119STOP	tgg/tag	356	pyrazinamide (PZA)	yes
2288887	2288887	SNP	t	c	pncA	Trp	119	Arg	Trp119Arg	tgg/cgg	355	pyrazinamide (PZA)	yes
2288887	2288887	SNP	t	g	pncA	Trp	119	Gly	Trp119Gly	tgg/ggg	355	pyrazinamide (PZA)	yes
									Trp119Cys			pyrazinamide (PZA)	who
2288895	2288895	SNP	t	g	pncA	Leu	116	Arg	Leu116Arg	ctg/cgg	347	pyrazinamide (PZA)	yes
2288895	2288895	SNP	t	c	pncA	Leu	116	Pro	Leu116Pro	ctg/ccg	347	pyrazinamide (PZA)	yes
2288902	2288902	SNP	a	c	pncA	Thr	114	Pro	Thr114Pro	acg/ccg	340	pyrazinamide (PZA)
2288920	2288920	SNP	g	a	pncA	Gly	108	Arg	Gly108Arg	gga/aga	322	pyrazinamide (PZA)	yes
2288920	2288920	SNP	g	c	pncA	Gly	108	Arg	Gly108Arg	gga/cga	322	pyrazinamide (PZA)	yes
									Phe106Ser			pyrazinamide (PZA)	who
2288928	2288928	SNP	g	a	pncA	Gly	105	Asp	Gly105Asp	ggc/gac	314	pyrazinamide (PZA)	yes
									Gly105Val			pyrazinamide (PZA)	who
2288930	2288930	SNP	c	a	pncA	Ser	104	Arg	Ser104Arg	agc/aga	312	pyrazinamide (PZA)	yes
2288931	2288931	SNP	g	t	pncA	Ser	104	Ile	Ser104Ile	agc/atc	311	pyrazinamide (PZA)	yes
2288933	2288933	SNP	c	g	pncA	Tyr	103	STOP	Tyr103STOP	tac/tag	309	pyrazinamide (PZA)	yes
2288934	2288934	SNP	a	g	pncA	Tyr	103	Cys	Tyr103Cys	tac/tgc	308	pyrazinamide (PZA)	yes
2288934	2288934	SNP	a	c	pncA	Tyr	103	Ser	Tyr103Ser	tac/tcc	308	pyrazinamide (PZA)
2288935	2288935	SNP	t	g	pncA	Tyr	103	Asp	Tyr103Asp	tac/gac	307	pyrazinamide (PZA)	yes
									Tyr103His			pyrazinamide (PZA)	who
2288938	2288938	SNP	g	a	pncA	Ala	102	Thr	Ala102Thr	gcg/acg	304	pyrazinamide (PZA)	yes
									Ala102Pro			pyrazinamide (PZA)	who
2288944	2288944	SNP	a	g	pncA	Thr	100	Ala	Thr100Ala	acc/gcc	298	pyrazinamide (PZA)	yes
2288944	2288944	SNP	a	c	pncA	Thr	100	Pro	Thr100Pro	acc/ccc	298	pyrazinamide (PZA)	yes
2288945	2288945	SNP	c	a	pncA	Tyr	99	STOP	Tyr99STOP	tac/taa	297	pyrazinamide (PZA)	yes
2288952	2288952	SNP	g	c	pncA	Gly	97	Ala	Gly97Ala	ggt/gct	290	pyrazinamide (PZA)	yes
2288952	2288952	SNP	g	a	pncA	Gly	97	Asp	Gly97Asp	ggt/gat	290	pyrazinamide (PZA)	yes
2288953	2288953	SNP	g	a	pncA	Gly	97	Ser	Gly97Ser	ggt/agt	289	pyrazinamide (PZA)
									Gly97Cys			pyrazinamide (PZA)	who
									Gly97Val			pyrazinamide (PZA)	who
2288954	2288954	SNP	g	a	pncA	Lys	96	Asn	Lys96Asn	aag/aac	288	pyrazinamide (PZA)	yes
2288955	2288955	SNP	a	g	pncA	Lys	96	Arg	Lys96Arg	aag/agg	287	pyrazinamide (PZA)	yes
2288955	2288955	SNP	a	c	pncA	Lys	96	Thr	Lys96Thr	aag/acg	287	pyrazinamide (PZA)	yes
2288956	2288956	SNP	a	c	pncA	Lys	96	Gln	Lys96Gln	aag/cag	286	pyrazinamide (PZA)	yes
2288956	2288956	SNP	a	g	pncA	Lys	96	Glu	Lys96Glu	aag/gag	286	pyrazinamide (PZA)
2288957	2288957	SNP	c	g	pncA	Tyr	95	STOP	Tyr95STOP	tac/tag	285	pyrazinamide (PZA)	yes
2288960	2288960	SNP	c	a	pncA	Phe	94	Leu	Phe94Leu	ttc/tta	282	pyrazinamide (PZA)	yes
2288960	2288960	SNP	c	g	pncA	Phe	94	Leu	Phe94Leu	ttc/ttg	282	pyrazinamide (PZA)	yes
2288961	2288961	SNP	t	g	pncA	Phe	94	Cys	Phe94Cys	ttc/tgc	281	pyrazinamide (PZA)	yes
2288961	2288961	SNP	t	c	pncA	Phe	94	Ser	Phe94Ser	ttc/tcc	281	pyrazinamide (PZA)	yes
2288962	2288962	SNP	t	c	pncA	Phe	94	Leu	Phe94Leu	ttc/ctc	280	pyrazinamide (PZA)	yes
2288971	2288971	SNP	g	t	pncA	Glu	91	STOP	Glu91STOP	gag/tag	271	pyrazinamide (PZA)	yes
									Ile90Ser			pyrazinamide (PZA)	who
									Ile90Thr			pyrazinamide (PZA)	who
2288982	2288982	SNP	c	t	pncA	Thr	87	Met	Thr87Met	acg/atg	260	pyrazinamide (PZA)
2288988	2288988	SNP	t	g	pncA	Leu	85	Arg	Leu85Arg	ctg/cgg	254	pyrazinamide (PZA)	yes
2288988	2288988	SNP	t	c	pncA	Leu	85	Pro	Leu85Pro	ctg/ccg	254	pyrazinamide (PZA)
2288997	2288997	SNP	a	g	pncA	His	82	Arg	His82Arg	cat/cgt	245	pyrazinamide (PZA)	yes
2288998	2288998	SNP	c	g	pncA	His	82	Asp	His82Asp	cat/gat	244	pyrazinamide (PZA)	yes
2289000	2289000	SNP	t	g	pncA	Phe	81	Cys	Phe81Cys	ttc/tgc	242	pyrazinamide (PZA)	yes
2289000	2289000	SNP	t	c	pncA	Phe	81	Ser	Phe81Ser	ttc/tcc	242	pyrazinamide (PZA)	yes
2289001	2289001	SNP	t	g	pncA	Phe	81	Val	Phe81Val	ttc/gtc	241	pyrazinamide (PZA)	yes
2289016	2289016	SNP	a	c	pncA	Thr	76	Pro	Thr76Pro	act/cct	226	pyrazinamide (PZA)
									Thr76Ile			pyrazinamide (PZA)	who
2289028	2289028	SNP	t	c	pncA	Cys	72	Arg	Cys72Arg	tgc/cgc	214	pyrazinamide (PZA)	yes
									Cys72Tyr			pyrazinamide (PZA)	who
2289029	2289029	SNP	t	a	pncA	His	71	Gln	His71Gln	cat/caa	213	pyrazinamide (PZA)	yes
2289030	2289030	SNP	a	g	pncA	His	71	Arg	His71Arg	cat/cgt	212	pyrazinamide (PZA)	yes
2289031	2289031	SNP	c	t	pncA	His	71	Tyr	His71Tyr	cat/tat	211	pyrazinamide (PZA)
									His71Pro			pyrazinamide (PZA)	who
									His71Asp			pyrazinamide (PZA)	who
2289036	2289036	SNP	c	t	pncA	Pro	69	Leu	Pro69Leu	cca/cta	206	pyrazinamide (PZA)
2289038	2289038	SNP	g	c	pncA	Trp	68	Cys	Trp68Cys	tgg/tgc	204	pyrazinamide (PZA)	yes
2289038	2289038	SNP	g	t	pncA	Trp	68	Cys	Trp68Cys	tgg/tgt	204	pyrazinamide (PZA)	yes
2289039	2289039	SNP	g	c	pncA	Trp	68	Ser	Trp68Ser	tgg/tcg	203	pyrazinamide (PZA)
2289039	2289039	SNP	g	a	pncA	Trp	68	STOP	Trp68STOP	tgg/tag	203	pyrazinamide (PZA)	yes
2289040	2289040	SNP	t	c	pncA	Trp	68	Arg	Trp68Arg	tgg/cgg	202	pyrazinamide (PZA)
2289040	2289040	SNP	t	g	pncA	Trp	68	Gly	Trp68Gly	tgg/ggg	202	pyrazinamide (PZA)
2289043	2289043	SNP	t	c	pncA	Ser	67	Pro	Ser67Pro	tcg/ccg	199	pyrazinamide (PZA)	yes
2289049	-	Ins	a	at	pncA	Ser	65	-	Ser65-	tcc/atcc	193	pyrazinamide (PZA)
2289050	2289050	SNP	t	g	pncA	Tyr	64	STOP	Tyr64STOP	tat/tag	192	pyrazinamide (PZA)	yes
2289052	2289052	SNP	t	g	pncA	Tyr	64	Asp	Tyr64Asp	tat/gat	190	pyrazinamide (PZA)
2289054	2289054	SNP	a	g	pncA	Asp	63	Gly	Asp63Gly	gac/ggc	188	pyrazinamide (PZA)
									Asp63Ala			pyrazinamide (PZA)	who
2289057	2289057	SNP	c	t	pncA	Pro	62	Leu	Pro62Leu	ccg/ctg	185	pyrazinamide (PZA)	yes
									Pro62Thr			pyrazinamide (PZA)	who
									Pro62Ser			pyrazinamide (PZA)	who
2289061	2289061	SNP	a	c	pncA	Thr	61	Pro	Thr61Pro	aca/cca	181	pyrazinamide (PZA)
									Ser59Pro			pyrazinamide (PZA)	who
2289068	2289068	SNP	c	a	pncA	Phe	58	Leu	Phe58Leu	ttc/tta	174	pyrazinamide (PZA)	yes
2289068	2289068	SNP	c	g	pncA	Phe	58	Leu	Phe58Leu	ttc/ttg	174	pyrazinamide (PZA)	yes
2289070	2289070	SNP	t	c	pncA	Phe	58	Leu	Phe58Leu	ttc/ctc	172	pyrazinamide (PZA)	yes
2289071	2289071	SNP	c	g	pncA	His	57	Gln	His57Gln	cac/ag	171	pyrazinamide (PZA)	yes
2289072	2289072	SNP	a	g	pncA	His	57	Arg	His57Arg	cac/cgc	170	pyrazinamide (PZA)	yes
2289072	2289072	SNP	a	c	pncA	His	57	Pro	His57Pro	cac/ccc	170	pyrazinamide (PZA)	yes
2289073	2289073	SNP	c	g	pncA	His	57	Asp	His57Asp	cac/gac	169	pyrazinamide (PZA)
2289073	2289073	SNP	c	t	pncA	His	57	Tyr	His57Tyr	cac/tac	169	pyrazinamide (PZA)
2289081	2289081	SNP	c	g	pncA	Pro	54	Arg	Pro54Arg	ccg/cgg	161	pyrazinamide (PZA)	yes
2289081	2289081	SNP	c	a	pncA	Pro	54	Gln	Pro54Gln	ccg/cag	161	pyrazinamide (PZA)	yes
2289081	2289081	SNP	c	t	pncA	Pro	54	Leu	Pro54Leu	ccg/ctg	161	pyrazinamide (PZA)
2289082	2289082	SNP	c	t	pncA	Pro	54	Ser	Pro54Ser	ccg/tcg	160	pyrazinamide (PZA)	yes
2289089	2289089	SNP	c	a	pncA	His	51	Gln	His51Gln	cac/caa	153	pyrazinamide (PZA)	yes
2289090	2289090	SNP	a	g	pncA	His	51	Arg	His51Arg	cac/cgc	152	pyrazinamide (PZA)	yes
2289090	2289090	SNP	a	c	pncA	His	51	Pro	His51Pro	cac/ccc	152	pyrazinamide (PZA)	yes
2289091	2289091	SNP	c	t	pncA	His	51	Tyr	His51Tyr	cac/tac	151	pyrazinamide (PZA)	yes
									His51Asp			pyrazinamide (PZA)	who
2289096	2289096	SNP	a	c	pncA	Asp	49	Ala	Asp49Ala	gac/gcc	146	pyrazinamide (PZA)
2289096	2289096	SNP	a	g	pncA	Asp	49	Gly	Asp49Gly	gac/ggc	146	pyrazinamide (PZA)
2289097	2289097	SNP	g	a	pncA	Asp	49	Asn	Asp49Asn	gac/aac	145	pyrazinamide (PZA)	yes
									Asp49Glu			pyrazinamide (PZA)	who
2289100	2289100	SNP	a	g	pncA	Lys	48	Glu	Lys48Glu	aag/gag	142	pyrazinamide (PZA)	yes
2289100	2289100	SNP	a	t	pncA	Lys	48	STOP	Lys48STOP	aag/tag	142	pyrazinamide (PZA)	yes
									Lys47Thr			pyrazinamide (PZA)	who
2289103	2289103	SNP	a	g	pncA	Thr	47	Ala	Thr47Ala	acc/gcc	139	pyrazinamide (PZA)
2289103	2289103	SNP	a	c	pncA	Thr	47	Pro	Thr47Pro	acc/ccc	139	pyrazinamide (PZA)	yes
									Ala46Val			pyrazinamide (PZA)	who
									Ala46Glu			pyrazinamide (PZA)	who
2289108	2289108	SNP	t	g	pncA	Val	45	Gly	Val45Gly	gtg/ggg	134	pyrazinamide (PZA)
2289111	2289111	SNP	t	g	pncA	Val	44	Gly	Val44Gly	gtc/ggc	131	pyrazinamide (PZA)	yes
2289133	2289133	SNP	g	t	pncA	Glu	37	top	Glu37top	gaa/taa	109	pyrazinamide (PZA)	yes
2289138	2289138	SNP	t	c	pncA	Leu	35	Pro	Leu35Pro	ctg/ccg	104	pyrazinamide (PZA)	yes
2289140	2289140	SNP	c	g	pncA	Tyr	34	STOP	Tyr34STOP	tac/tag	102	pyrazinamide (PZA)	yes
									Tyr34Asp			p	who
2289150	2289150	SNP	t	g	pncA	Ile	31	Ser	Ile31Ser	atc/agc	92	pyrazinamide (PZA)	yes
									Ile31Thr			pyrazinamide (PZA)	yes
2289159	2289159	SNP	c	a	pncA	Ala	28	Asp	Ala28Asp	gcc/gac	83	pyrazinamide (PZA)
2289162	2289162	SNP	t	c	pncA	Leu	27	Pro	Leu27Pro	ctg/ccg	80	pyrazinamide (PZA)	yes
2289171	2289171	SNP	g	a	pncA	Gly	24	Asp	Gly24Asp	ggc/gac	71	pyrazinamide (PZA)	yes
2289180	2289180	SNP	t	g	pncA	Val	21	Gly	Val21Gly	gta/gga	62	pyrazinamide (PZA)	yes
2289186	2289186	SNP	t	c	pncA	Leu	19	Pro	Leu19Pro	ctg/ccg	56	pyrazinamide (PZA)	yes
									Ser18STOP			pyrazinamide (PZA)	who
2289193	2289193	SNP	g	a	pncA	Gly	17	Ser	Gly17Ser	ggc/agc	49	pyrazinamide (PZA)	yes
									Gly17Asp			pyrazinamide (PZA)	who
2289200	2289200	SNP	c	a	pncA	Cys	14	STOP	Cys14STOP	tgc/tga	42	pyrazinamide (PZA)	yes
2289201	2289201	SNP	g	a	pncA	Cys	14	Tyr	Cys14Tyr	tgc/tac	41	pyrazinamide (PZA)
2289202	2289202	SNP	t	c	pncA	Cys	14	Arg	Cys14Arg	tgc/cgc	40	pyrazinamide (PZA)	yes
2289203	2289203	SNP	c	g	pncA	Phe	13	Leu	Phe13Leu	ttc/ttg	39	pyrazinamide (PZA)	yes
2289204	2289204	SNP	t	c	pncA	Phe	13	Ser	Phe13Ser	ttc/tcc	38	pyrazinamide (PZA)
									Phe13Ile			pyrazinamide (PZA)	who
2289206	2289206	SNP	c	g	pncA	Asp	12	Glu	Asp12Glu	gac/gag	36	pyrazinamide (PZA)	yes
2289207	2289207	SNP	a	c	pncA	Asp	12	Ala	Asp12Ala	gac/gcc	35	pyrazinamide (PZA)	yes
2289208	2289208	SNP	g	a	pncA	Asp	12	Asn	Asp12Asn	gac/aac	34	pyrazinamide (PZA)
									Asp12Gly			pyrazinamide (PZA)	who
2289213	2289213	SNP	a	g	pncA	Gln	10	Arg	Gln10Arg	cag/cgg	29	pyrazinamide (PZA)
2289213	2289213	SNP	a	c	pncA	Gln	10	Pro	Gln10Pro	cag/ccg	29	pyrazinamide (PZA)
2289214	2289214	SNP	c	a	pncA	Gln	10	Lys	Gln10Lys	cag/aag	28	pyrazinamide (PZA)	yes
									Gln10STOP			pyrazinamide (PZA)	who
									Gln10His			pyrazinamide (PZA)	who
2289216	2289216	SNP	t	c	pncA	Val	9	Ala	Val9Ala	gtg/gcg	26	pyrazinamide (PZA)
2289216	2289216	SNP	t	g	pncA	Val	9	Gly	Val9Gly	gtg/ggg	26	pyrazinamide (PZA)
2289218	2289218	SNP	c	a	pncA	Asp	8	Glu	Asp8Glu	gac/gaa	24	pyrazinamide (PZA)	yes
2289219	2289219	SNP	a	c	pncA	Asp	8	Ala	Asp8Ala	gac/gcc	23	pyrazinamide (PZA)	yes
2289219	2289219	SNP	a	g	pncA	Asp	8	Gly	Asp8Gly	gac/ggc	23	pyrazinamide (PZA)
2289220	2289220	SNP	g	a	pncA	Asp	8	Asn	Asp8Asn	gac/aac	22	pyrazinamide (PZA)	yes
2289222	2289222	SNP	t	a	pncA	Val	7	Asp	Val7Asp	gtc/gac	20	pyrazinamide (PZA)
2289222	2289222	SNP	t	g	pncA	Val	7	Gly	Val7Gly	gtc/ggc	20	pyrazinamide (PZA)	yes
2289223	2289223	SNP	g	t	pncA	Val	7	Phe	Val7Phe	gtc/ttc	19	pyrazinamide (PZA)	yes
									Val7Leu			pyrazinamide (PZA)	who
									Val7Ala			pyrazinamide (PZA)	who
2289225	2289225	SNP	t	c	pncA	Ile	6	Thr	Ile6Thr	atc/acc	17	pyrazinamide (PZA)	yes
2289226	-	Ins	t	tg	pncA	Ile	6	-	Ile6-	atc/catc	16	pyrazinamide (PZA)
									Ile5Ser			pyrazinamide (PZA)	who
2289231	2289231	SNP	t	c	pncA	Leu	4	Ser	Leu4Ser	ttg/tcg	11	pyrazinamide (PZA)	yes
2289231	2289231	SNP	t	g	pncA	Leu	4	Trp	Leu4Trp	ttg/tgg	11	pyrazinamide (PZA)
2289234	2289234	SNP	c	a	pncA	Ala	3	Glu	Ala3Glu	gcg/gag	8	pyrazinamide (PZA)	yes
2289235	2289235	SNP	g	c	pncA	Ala	3	Pro	Ala3Pro	gcg/ccg	7	pyrazinamide (PZA)
2289239	2289239	SNP	g	t	pncA	Met	1	Ile	Met1Ile	atg/att	3	pyrazinamide (PZA)
2289239	2289239	SNP	g	a	pncA	Met	1	Ile	Met1Ile	atg/ata	3	pyrazinamide (PZA)	yes
2289240	2289240	SNP	t	a	pncA	Met	1	Lys	Met1Lys	atg/aag	2	pyrazinamide (PZA)	yes
2289240	2289240	SNP	t	c	pncA	Met	1	Thr	Met1Thr	atg/acg	2	pyrazinamide (PZA)	yes
		Del								gtc/gt-	-3	pyrazinamide (PZA)	who
2289248	2289248	SNP	t	c	pncA	-	-	-	---	-	-7	pyrazinamide (PZA)	yes
2289248	2289248	SNP	t	g	pncA	-	-	-	---	-	-7	pyrazinamide (PZA)	yes
2289252	2289252	SNP	a	g	pncA	-	-	-	---	-	-11	pyrazinamide (PZA)	yes
2289252	2289252	SNP	a	c	pncA	-	-	-	---	-	-11	pyrazinamide (PZA)	yes
2289252	2289252	SNP	a	t	pncA	-	-	-	---	-	-11	pyrazinamide (PZA)	yes
			t	c	pncA						-12
2715342	2715342	SNP	g	a	eis	-	-	-	---	-	-10	kanamycin (KAN)
2715346	2715346	SNP	c	t	eis	-	-	-	---	-	-14	kanamycin (KAN) amikacin (AMK)
2726136	2726136	SNP	c	t	ahpC	-	-	-	---	-	-57	isoniazid (INH)
2726145	2726145	SNP	g	a	ahpC	-	-	-	---	-	-48	isoniazid (INH)
3073808	3073808	SNP	c	g	thyA	Arg	222	Gly	Arg222Gly	cgc/ggc	664	para-aminosalicylic acid (PAS)
4241078	4241078	SNP	a	g	embC	Ile	406	Val	Ile406Val	atc/gtc	1216	ethambutol (EMB)
4243221	4243221	SNP	c	t	embA	-	-	-	---	-	-12	ethambutol (EMB)	who
4243225	4243225	SNP	c	a	embA	-	-	-	---	-	-8	ethambutol (EMB)
4243242	4243242	SNP	g	a	embA	Asp	4	Asn	Asp4Asn	gac/aac	10	ethambutol (EMB)
4243245	4243245	SNP	g	a	embA	Gly	5	Ser	Gly5Ser	ggt/agt	13	ethambutol (EMB)
4243833	4243833	SNP	g	a	embA	Ala	201	Thr	Ala201Thr	gcg/acg	601	ethambutol (EMB)
4244193	4244193	SNP	g	a	embA	Gly	321	Ser	Gly321Ser	ggc/agc	961	ethambutol (EMB)
4244281	4244281	SNP	g	a	embA	Gly	350	Asp	Gly350Asp	ggc/gac	1049	ethambutol (EMB)
4244617	4244617	SNP	c	t	embA	Ala	462	Val	Ala462Val	gcg/gtg	1385	ethambutol (EMB)
4245730	4245730	SNP	a	c	embA	Asp	833	Ala	Asp833Ala	gac/gcc	2498	ethambutol (EMB)
4246734	4246734	SNP	t	g	embB	Leu	74	Arg	Leu74Arg	ctg/cgg	221	ethambutol (EMB)
4247402	4247402	SNP	t	g	embB	Ser	297	Ala	Ser297Ala	tcg/gcg	889	ethambutol (EMB)
4247429	4247429	SNP	a	g	embB	Met	306	Val	Met306Val	atg/gtg	916	ethambutol (EMB)	yes
4247429	4247429	SNP	a	c	embB	Met	306	Leu	Met306Leu	atg/ctg	916	ethambutol (EMB)	yes
4247430	4247430	SNP	t	c	embB	Met	306	Thr	Met306Thr	atg/acg	917	ethambutol (EMB)	yes
4247431	4247431	SNP	g	a	embB	Met	306	Ile	Met306Ile	atg/ata	918	ethambutol (EMB)	yes
4247431	4247431	SNP	g	c	embB	Met	306	Ile	Met306Ile	atg/atc	918	ethambutol (EMB)	yes
4247431	4247431	SNP	g	t	embB	Met	306	Ile	Met306Ile	atg/att	918	ethambutol (EMB)	yes
4247469	4247469	SNP	a	c	embB	Tyr	319	Ser	Tyr319Ser	tat/tct	956	ethambutol (EMB)
									Tyr319Cys			ethambutol (EMB)	who
4247495	4247495	SNP	g	t	embB	Asp	328	Tyr	Asp328Tyr	gat/tat	982	ethambutol (EMB)
4247496	4247496	SNP	a	g	embB	Asp	328	Gly	Asp328Gly	gat/ggt	983	ethambutol (EMB)
4247507	4247507	SNP	t	c	embB	Trp	332	Arg	Trp332Arg	tgg/cgg	994	ethambutol (EMB)
4247513	4247513	SNP	t	c	embB	Tyr	334	His	Tyr334His	tac/cac	1000	ethambutol (EMB)
4247573	4247573	SNP	g	a	embB	Asp	354	Asn	Asp354Asn	gac/aac	1060	ethambutol (EMB)
									Asp354Ala			ethambutol (EMB)	who
4247717	4247717	SNP	c	g	embB	Leu	402	Val	Leu402Val	ctg/gtg	1204	ethambutol (EMB)
4247723	4247723	SNP	c	t	embB	Pro	404	Ser	Pro404Ser	ccg/tcg	1210	ethambutol (EMB)
4247729	4247729	SNP	g	a	embB	Gly	406	Ser	Gly406Ser	ggc/agc	1216	ethambutol (EMB)	yes
4247729	4247729	SNP	g	t	embB	Gly	406	Cys	Gly406Cys	ggc/tgc	1216	ethambutol (EMB)	yes
4247730	4247730	SNP	g	c	embB	Gly	406	Ala	Gly406Ala	ggc/gcc	1217	ethambutol (EMB)	yes
4247730	4247730	SNP	g	a	embB	Gly	406	Asp	Gly406Asp	ggc/gac	1217	ethambutol (EMB)	yes
4247863	4247863	SNP	c	g	embB	Ile	450	Met	Ile450Met	atc/atg	1350	ethambutol (EMB)
4247873	4247873	SNP	g	a	embB	Ala	454	Thr	Ala454Thr	gcg/acg	1360	ethambutol (EMB)
4248002	4248002	SNP	c	a	embB	Gln	497	Lys	Gln497Lys	cag/aag	1489	ethambutol (EMB)	who
4248003	4248003	SNP	a	g	embB	Gln	497	Arg	Gln497Arg	cag/cgg	1490	ethambutol (EMB)	yes
4248747	4248747	SNP	g	a	embB	Gly	745	Asp	Gly745Asp	ggc/gac	2234	ethambutol (EMB)
4249518	4249518	SNP	a	g	embB	His	1002	Arg	His1002Arg	cac/cgc	3005	ethambutol (EMB)
4326087	4326087	SNP	c	a	ethA	Arg	463	Ser	Arg463Ser	cgt/agt	1387	ethionamide (ETH)
4326236	4326236	SNP	g	a	ethA	Gly	413	Asp	Gly413Asp	ggt/gat	1238	ethionamide (ETH)
4326300	4326300	SNP	a	g	ethA	Thr	392	Ala	Thr392Ala	acg/gcg	1174	ethionamide (ETH)
					ethA				Ser390Phe			ethionamide (ETH)	who
4326320	4326320	SNP	g	a	ethA	Gly	385	Asp	Gly385Asp	ggc/gac	1154	ethionamide (ETH)
4326333	4326333	SNP	g	c	ethA	Ala	381	Pro	Ala381Pro	gcc/ccc	1141	ethionamide (ETH)
									Pro378Leu			ethionamide (ETH)	who
									Gln359STOP			ethionamide (ETH)	who
4326449	4326449	SNP	c	a	ethA	Thr	342	Lys	Thr342Lys	acg/aag	1025	ethionamide (ETH)
									Ala341Val			ethionamide (ETH)	who
4326461	4326461	SNP	t	g	ethA	Ile	338	Ser	Ile338Ser	atc/agc	1013	ethionamide (ETH)
4326738	4326738	SNP	c	t	ethA	Gln	246	STOP	Gln246STOP	cag/tag	736	ethionamide (ETH)
4326807	4326807	SNP	g	a	ethA	Glu	223	Lys	Glu223Lys	gag/aag	667	ethionamide (ETH)
									Arg207Gly			ethionamide (ETH)	who
4326917	4326917	SNP	c	a	ethA	Thr	186	Lys	Thr186Lys	acg/aag	557	ethionamide (ETH)
									Tyr147STOP			ethionamide (ETH)	who
									Thr88Ile			ethionamide (ETH)	who
4327224	4327224	SNP	t	g	ethA	Tyr	84	Asp	Tyr84Asp	tac/gac	250	ethionamide (ETH)
4327301	4327301	SNP	a	c	ethA	Asp	58	Ala	Asp58Ala	gac/gcc	173	ethionamide (ETH)
									Ser57Tyr			ethionamide (ETH)	who
4327307	4327307	SNP	a	c	ethA	Asp	56	Ala	Asp56Ala	gac/gcc	167	ethionamide (ETH)
4327322	4327322	SNP	c	t	ethA	Pro	51	Leu	Pro51Leu	ccc/ctc	152	ethionamide (ETH)
4327346	4327346	SNP	g	a	ethA	Gly	43	Asp	Gly43Asp	ggc/gac	128	ethionamide (ETH)
4327347	4327347	SNP	g	t	ethA	Gly	43	Cys	Gly43Cys	ggc/tgc	127	ethionamide (ETH)
					ethA						-7	ethionamide (ETH)
					ethA				Tyr32Asp			ethionamide (ETH)	who
					ethA				Gly11Val			ethionamide (ETH)	who
					ethA				Met1Arg			ethionamide (ETH)	who
4407604	4407604	SNP	c	a	gidB	Ala	200	Glu	Ala200Glu	gcg/gag	599	streptomycin (SM)
4407790	4407790	SNP	c	t	gidB	Ala	138	Val	Ala138Val	gcg/gtg	413	streptomycin (SM)
									Ala134Glu			streptomycin (SM)	who
									Gln125STOP			streptomycin (SM)	who
4407824	4407824	SNP	c	t	gidB	Gln	127	STOP	Gln127STOP	caa/taa	379	streptomycin (SM)
4407931	4407931	SNP	t	c	gidB	Leu	91	Pro	Leu91Pro	cta/cca	272	streptomycin (SM)
4407940	4407940	SNP	t	c	gidB	Val	88	Ala	Val88Ala	gta/gca	263	streptomycin (SM)
									Pro84Leu			streptomycin (SM)	who
									Pro75Arg			streptomycin (SM)	who
									Gly73Ala			streptomycin (SM)	who
4407992	4407992	SNP	g	a	gidB	Gly	71	Arg	Gly71Arg	gga/aga	211	streptomycin (SM)
									Gly69Asp			streptomycin (SM)	who
4408009	4408009	SNP	t	g	gidB	Val	65	Gly	Val65Gly	gtc/ggc	194	streptomycin (SM)
4408102	4408102	SNP	g	c	gidB	Gly	34	Ala	Gly34Ala	ggg/gcg	101	streptomycin (SM)
					ddn	Leu	49	Pro	Leu49Pro			Delamanid	who
